# Supplementary material for: Same species, different risks: predation shapes hormonal profiles in a breeding sea duck, the common eider
Source: Conserv Physiol. 2026 Jun 24;14(1):coag036. doi: 10.1093/conphys/coag036 (PMC13293623; doi:10.1093/conphys/coag036)
Supplement: Web_Material_coag036 [file web_material_coag036.zip]

Archive with 1 entries (1 files):
- Supplementary_Materials_coag036.pdf
